# Supplementary material for: The Inhibition of Microcystin Adsorption by Microplastics in the Presence of Algal Organic Matters
Source: Toxics. 2022 Jun 20;10(6):339. doi: 10.3390/toxics10060339 (PMC9230722; doi:10.3390/toxics10060339)
Supplement: Supplementary file 1 [file toxics-10-00339-s001.zip]

Archive with 1 entries (1 files):
- toxics-1757712-supplementary.pdf
